# Supplementary material for: NO-ferroheme is a signaling entity in the vasculature
Source: Nat Chem Biol. 2023 Sep 14;19(10):1267–75. doi: 10.1038/s41589-023-01411-5 (PMC10522487; doi:10.1038/s41589-023-01411-5)
Supplement: Supplementary file 4 — Supporting data for Supplementary Fig. 2. Original data. [file 41589_2023_1411_MOESM4_ESM.xlsx]

## Sheet: 1
log(agonist)	NO-ferroheme-Mb (n=31)
-9.5	100	100	100	100	100	100	100	99	100	100	100	100	100	100	100	100	100	100	100	100	100	100	100	100	100	100	100	100	100	99	99
-9	100	100	98	101	100	99	100	98	92	99	96	99	100	100	100	100	100	100	100	99	100	100	100	99	100	99	100	100	100	100	98
-8.5	100	99	99	103	99	99	100	97	87	94	96	95	87	100	99	100	99	99	100	97	99	99	100	97	100	98	99	98	100	99	97
-8	100	100	98	101	96	95	98	88	74	87	80	85	81	87	85	85	99	97	99	95	99	97	99	95	100	98	99	99	99	99	92
-7.5	97	99	92	101	88	91	75	71	68	71	66	69	76	77	75	76	98	74	74	45	98	74	74	45	98	98	96	98	97	99	91
-7	96	96	80	96	52	43	41	44	36	51	43	49	59	51	64	61	71	52	65	39	71	52	65	39	83	93	84	87	75	95	69
-6.5	80	79	60	82	24	22	26	19	30	39	34	40	47	49	67	63	40	29	35	37	40	29	35	37	52	57	62	63	49	68	61
-6	44	49	34	46	14	13	12	11	20	24	19	29	41	43	61	54	25	15	24	15	25	15	24	15	34	41	42	39	24	33	33
-5.5	25	23	11	24	8	8	7	7	0	6	5	8	6	13	23	20	12	8	12	11	12	8	12	11	18	26	27	23	12	17	21
-5	0	1	-5	-8	3	6	5	3	-7	-2	-2	-1	1	4	6	6	6	3	4	6	6	3	4	6	7	12	13	10	2	8	11
log(agonist)	NO-ferroheme-L-Cys (n=27)
-9.5	100	100	100	100	100	100	100	100	100	100	100	100	100	100	100	100	100	100	100	100	100	100	100	100	100	100	100
-9	99	99	97	97	99	100	97	99	98	99	99	98	100	100	100	99	89	100	98	95	99	97	100	99	99	99	98
-8.5	96	99	95	93	97	100	93	98	95	99	99	100	100	99	100	100	78	94	89	90	97	75	100	97	99	99	96
-8	89	92	89	87	79	98	75	82	94	98	98	100	90	94	99	92	46	69	58	65	93	51	59	78	97	95	72
-7.5	41	84	82	77	58	73	50	45	73	73	95	98	69	76	92	68	28	43	39	42	88	31	35	57	83	85	35
-7	33	42	42	46	32	43	31	29	42	54	65	68	39	41	64	39	15	27	23	25	82	22	24	27	40	32	21
-6.5	18	21	28	26	22	27	22	20	22	21	34	40	17	22	33	20	6	17	14	19	50	10	12	11	20	15	10
-6	9	11	16	12	11	15	13	12	10	10	14	18	9	14	15	10	3	13	7	15	35	6	5	6	9	10	3
-5.5	3	5	10	7	7	9	9	7	5	4	9	8	6	10	9	6	2	9	5	12	15	5	2	3	5	7	0
-5	1	2	7	6	5	5	6	3	2	1	6	4	4	8	5	5	0	9	2	5	7	1	1	-1	3	4	-2
