# Supplementary material for: NO-ferroheme is a signaling entity in the vasculature
Source: Nat Chem Biol. 2023 Sep 14;19(10):1267–75. doi: 10.1038/s41589-023-01411-5 (PMC10522487; doi:10.1038/s41589-023-01411-5)
Supplement: Supplementary file 5 — Supporting data for Supplementary Fig. 7. Original data. [file 41589_2023_1411_MOESM5_ESM.xlsx]

## Sheet: 2a
	NO-ferroheme-Mb						NO-ferroheme-Mb
log(agonist)	EC intact (n=6)						EC denuded (n=10)
-9.5	100	100	99	100	100	100	99	96	100	100	99	100	100	100	100	100
-9	100	100	98	98	100	99	98	94	99	100	98	100	100	99	100	100
-8.5	100	93	95	93	98	92	97	94	99	99	94	100	100	96	100	100
-8	99	90	91	88	96	87	78	86	99	98	91	99	99	88	96	99
-7.5	75	54	62	79	78	80	76	75	84	84	55	89	99	79	93	95
-7	66	52	55	50	60	68	72	65	73	75	53	74	99	66	72	88
-6.5	32	25	40	40	43	40	45	31	52	51	47	58	81	47	49	49
-6	24	18	28	28	31	26	38	23	41	41	34	45	53	29	41	39
-5.5	9	4	4	11	18	9	23	14	23	22	18	35	27	19	18	20
-5	6	1	2	8	9	4	20	12	10	17	17	17	15	9	14	11

## Sheet: 2b
	NO						NO
log(agonist)	EC intact (n=6)						EC denuded (n=10)
-9.5	99	100	100	100	100	99	98	99	99	100	100	99	100	99	100	100
-9	97	97	99	100	99	98	97	96	93	99	97	99	97	98	100	99
-8.5	88	86	84	87	81	82	93	92	91	100	81	79	70	92	100	77
-8	88	79	82	76	75	69	89	88	91	99	86	81	59	93	96	76
-7.5	57	73	72	65	70	48	79	74	69	92	66	47	37	90	84	57
-7	59	62	70	58	56	55	62	53	55	86	61	59	33	71	64	41
-6.5	51	51	65	63	56	33	60	51	43	60	52	51	21	65	68	48
-6	44	30	51	47	44	26	55	41	45	49	46	29	18	44	48	35
-5.5	13	7	12	6	7	4	19	9	11	15	11	7	3	10	17	7
-5	4	2	7	2	2	-1	12	7	4	5	7	3	0	3	6	2
