# Supplementary material for: NO-ferroheme is a signaling entity in the vasculature
Source: Nat Chem Biol. 2023 Sep 14;19(10):1267–75. doi: 10.1038/s41589-023-01411-5 (PMC10522487; doi:10.1038/s41589-023-01411-5)
Supplement: Supplementary file 6 — Supporting data for Supplementary Fig. 8. Original data. [file 41589_2023_1411_MOESM6_ESM.xlsx]

## Sheet: 7c
	NO-ferroheme-L-Cys (Delta MAP, mmHg)
Dose	Control						L-NAME
100	-42	-42	-5.5	-32	-3.7	-48	-7	-8	-7.7	-4	-27
400		-36.7	-14.5	-22	-37.8	-5	-80	-47.1	-52.8	-15	-18
1600		-41	-39	-29.5	-55.1	-56.7	-73	-56.6	-59.8	-79.5	-79
	NO-ferroheme-L-Cys (Time, minutes)
Dose	Control						L-NAME
100	3.43333	1.56667	2.45	22			5.75	9.36667	2.08333	6.36667	11.0833	10.7667
400	8.93333	3.26667	4.55	5.83333	3.1			7	3.41667	4.46667	5.83333	7.36667
1600	8.13333	5.4	7.38333	2.23333	7.71667			18.8333	11.25	5.38333	4.85	12.3333
