# Supplementary material for: NO-ferroheme is a signaling entity in the vasculature
Source: Nat Chem Biol. 2023 Sep 14;19(10):1267–75. doi: 10.1038/s41589-023-01411-5 (PMC10522487; doi:10.1038/s41589-023-01411-5)
Supplement: Supplementary file 7 — Original data for figure graphs. [file 41589_2023_1411_MOESM7_ESM.xlsx]

## Sheet: 8b
	Area Under Curve
Dose	NO +L-NAME (n=6)						NO-ferroheme-L-Cys + L-NAME (n=5)					NO-ferroheme-Mb + L-NAME (n=6)
400	0	14.2667	0	0	0	0	315.767	120.25	172.083	323.567	123.733	436.783	549.7	398.267	673.867	186.517	435.117
